# Supplementary material for: Occurrence of L1M Elements in Chromosomal Rearrangements Associated to Chronic Myeloid Leukemia (CML): Insights from Patient-Specific Breakpoints Characterization
Source: Genes (Basel). 2023 Jun 27;14(7):1351. doi: 10.3390/genes14071351 (PMC10379433; doi:10.3390/genes14071351)
Supplement: Supplementary file 1 [file genes-14-01351-s001.zip]

Archive with 8 entries (5 files):
- Supplementary Files/Figure S1 Occurrence of L1M elements in chromosomal rearrangements associated to Chronic Myeloid Leukemia (CML)- insights from patient-specific breakpoints characterization.tif
- Supplementary Files/Table S1 Occurrence of L1M elements in chromosomal rearrangements associated to Chronic Myeloid Leukemia (CML)- insights from patient-specific breakpoints characterization.xlsx
- __MACOSX/
- __MACOSX/._Supplementary Files
- __MACOSX/Supplementary Files/
- __MACOSX/Supplementary Files/._Figure S1 Occurrence of L1M elements in chromosomal rearrangements associated to Chronic Myeloid Leukemia (CML)- insights from patient-specific breakpoints characterization.tif
- __MACOSX/Supplementary Files/._Table S1 Occurrence of L1M elements in chromosomal rearrangements associated to Chronic Myeloid Leukemia (CML)- insights from patient-specific breakpoints characterization.xlsx
- Supplementary Files/
